# Supplementary material for: Review of Explosive Contamination and Bioremediation: Insights from Microbial and Bio-Omic Approaches
Source: Toxics. 2024 Mar 29;12(4):249. doi: 10.3390/toxics12040249 (PMC11053648; doi:10.3390/toxics12040249)
Supplement: Supplementary file 1 [file toxics-12-00249-s001.zip]

Archive with 1 entries (1 files):
- toxics-2757703-Supplementary.pdf
